# Supplementary material for: In vivo activation of pH-responsive oxidase-like graphitic nanozymes for selective killing of Helicobacter pylori
Source: Nat Commun. 2021 Mar 31;12:2002. doi: 10.1038/s41467-021-22286-x (PMC8012368; doi:10.1038/s41467-021-22286-x)
Supplement: Supplementary file 3 — Source Data [file 41467_2021_22286_MOESM3_ESM.xlsx]

## Sheet: Figure 1c
Figure 1c	Raman shift (cm-1)	Intensity (a.u.)
	2800.87	-31.8583
	2799.5	116.811
	2798.12	-9.21527
	2796.75	-67.9462
	2795.37	36.9278
	2794	178.097
	2792.62	70.2708
	2791.24	135.045
	2789.87	69.1138
	2788.49	90.2878
	2787.11	187.662
	2785.74	92.7308
	2784.36	-141.995
	2782.98	109.551
	2781.6	0.45421
	2780.22	246.857
	2778.84	45.2607
	2777.46	-2.13602
	2776.09	44.8332
	2774.71	-18.8636
	2773.33	152.94
	2771.95	141.843
	2770.57	-30.5538
	2769.18	-7.41649
	2767.8	147.987
	2766.42	124.19
	2765.04	116.593
	2763.66	58.3965
	2762.28	48.9998
	2760.9	184.403
	2759.51	129.74
	2758.13	64.2436
	2756.75	49.4469
	2755.36	164.684
	2753.98	95.6875
	2752.6	149.591
	2751.21	150.928
	2749.83	285.931
	2748.44	94.1687
	2747.06	268.872
	2745.67	183.509
	2744.29	329.312
	2742.9	188.15
	2741.51	312.087
	2740.13	390.99
	2738.74	267.928
	2737.35	474.665
	2735.97	317.368
	2734.58	327.706
	2733.19	395.643
	2731.8	328.48
	2730.42	515.284
	2729.03	484.121
	2727.64	582.558
	2726.25	754.696
	2724.86	673.133
	2723.47	575.37
	2722.08	567.508
	2720.69	525.545
	2719.3	672.382
	2717.91	549.52
	2716.52	872.457
	2715.13	923.894
	2713.73	790.166
	2712.34	872.103
	2710.95	963.04
	2709.56	1037.68
	2708.17	997.515
	2706.77	915.886
	2705.38	1019.22
	2703.99	1169.26
	2702.59	1286.73
	2701.2	1395.37
	2699.8	1414.14
	2698.41	1390.08
	2697.01	1450.05
	2695.62	1603.39
	2694.22	1611.36
	2692.83	1678.5
	2691.43	1729.47
	2690.04	1902.2
	2688.64	1924.48
	2687.24	2084.55
	2685.85	2171.19
	2684.45	2136.16
	2683.05	2290.63
	2681.65	2246.6
	2680.26	2424.34
	2678.86	2496.51
	2677.46	2556.08
	2676.06	2717.55
	2674.66	2675.22
	2673.26	2804.39
	2671.86	2853.17
	2670.46	2909.04
	2669.06	3055.91
	2667.66	3090.28
	2666.26	3163.85
	2664.86	3119.72
	2663.46	3368.09
	2662.05	3284.6
	2660.65	3388.47
	2659.25	3285.44
	2657.85	3481.91
	2656.44	3168.52
	2655.04	3414.79
	2653.64	3317.16
	2652.23	3183.87
	2650.83	3209.24
	2649.43	3332.41
	2648.02	3169.02
	2646.62	3212.09
	2645.21	3183.89
	2643.81	3191.36
	2642.4	3077.87
	2641	3012.44
	2639.59	2964.75
	2638.18	2938.35
	2636.78	2951.22
	2635.37	2697.43
	2633.96	2813.33
	2632.55	2749.74
	2631.15	2565.41
	2629.74	2539.22
	2628.33	2383.32
	2626.92	2227.53
	2625.51	2485.33
	2624.1	2274.54
	2622.69	2313.94
	2621.28	2080.35
	2619.87	2169.36
	2618.46	2226.56
	2617.05	2005.37
	2615.64	1888.87
	2614.23	2080.68
	2612.82	1850.88
	2611.41	1642.39
	2610	1727.79
	2608.58	1848.63
	2607.17	1652.64
	2605.76	1568.14
	2604.34	1515.48
	2602.93	1503.59
	2601.52	1597.89
	2600.1	1348.93
	2598.69	1269.94
	2597.28	1229.85
	2595.86	1281.49
	2594.45	1216.69
	2593.03	1211.83
	2591.61	1005.67
	2590.2	1145.78
	2588.78	1135.61
	2587.37	1122.02
	2585.95	1094.26
	2584.53	1066.5
	2583.11	946.939
	2581.7	1215.54
	2580.28	902.184
	2578.86	913.224
	2577.44	966.563
	2576.02	868.303
	2574.6	676.742
	2573.19	832.348
	2571.77	547.488
	2570.35	685.427
	2568.93	680.567
	2567.51	589.506
	2566.09	574.246
	2564.66	571.12
	2563.24	571.659
	2561.82	489.499
	2560.4	591.938
	2558.98	428.978
	2557.56	605.217
	2556.13	503.691
	2554.71	623.631
	2553.29	585.47
	2551.86	429.544
	2550.44	403.683
	2549.01	249.557
	2547.59	344.897
	2546.17	338.336
	2544.74	293.11
	2543.32	291.85
	2541.89	287.023
	2540.46	392.697
	2539.04	377.336
	2537.61	300.61
	2536.19	178.45
	2534.76	226.123
	2533.33	172.197
	2531.9	177.871
	2530.48	215.11
	2529.05	148.984
	2527.62	81.1576
	2526.19	44.8312
	2524.76	181.705
	2523.33	21.1786
	2521.9	107.252
	2520.47	-56.7741
	2519.04	146.478
	2517.61	50.4966
	2516.18	40.2155
	2514.75	208.134
	2513.32	223.953
	2511.89	161.272
	2510.46	222.491
	2509.03	121.41
	2507.59	-39.0017
	2506.16	53.6172
	2504.73	186.436
	2503.3	-43.745
	2501.86	216.343
	2500.43	-59.0379
	2498.99	52.6504
	2497.56	71.9693
	2496.13	5.88815
	2494.69	119.276
	2493.26	153.987
	2491.82	7.29531
	2490.38	235.004
	2488.95	41.4463
	2487.51	61.9548
	2486.08	122.497
	2484.64	90.8058
	2483.2	0.01435
	2481.76	3.12286
	2480.33	98.3654
	2478.89	-88.0261
	2477.45	24.5824
	2476.01	27.6909
	2474.57	185.399
	2473.13	9.50793
	2471.69	85.5165
	2470.25	178.925
	2468.81	32.6335
	2467.37	4.442
	2465.93	188.051
	2464.49	-53.541
	2463.05	8.46755
	2461.61	151.976
	2460.17	239.985
	2458.73	151.093
	2457.28	124.668
	2455.84	25.4762
	2454.4	57.9847
	2452.96	28.0932
	2451.51	79.5678
	2450.07	106.631
	2448.62	162.735
	2447.18	90.7088
	2445.74	283.383
	2444.29	232.187
	2442.85	84.0606
	2441.4	166.164
	2439.95	80.4681
	2438.51	155.442
	2437.06	163.146
	2435.62	167.22
	2434.17	173.224
	2432.72	298.828
	2431.27	162.539
	2429.83	242.108
	2428.38	385.619
	2426.93	346.13
	2425.48	260.041
	2424.03	148.053
	2422.58	193.064
	2421.13	282.975
	2419.68	227.986
	2418.23	228.197
	2416.78	226.709
	2415.33	140.72
	2413.88	151.331
	2412.43	182.542
	2410.98	181.054
	2409.53	331.165
	2408.08	104.076
	2406.62	273.029
	2405.17	318.041
	2403.72	183.952
	2402.26	12.2051
	2400.81	184.516
	2399.36	-28.4725
	2397.9	175.32
	2396.45	239.92
	2394.99	105.12
	2393.54	260.82
	2392.08	170.72
	2390.63	182.02
	2389.17	11.3199
	2387.72	177.22
	2386.26	114.72
	2384.8	48.7199
	2383.35	180.22
	2381.89	69.7199
	2380.43	24.4199
	2378.97	97.4199
	2377.51	194.42
	2376.06	70.3199
	2374.6	97.0199
	2373.14	-86.9801
	2371.68	-70.4801
	2370.22	-88.2801
	2368.76	72.434
	2367.3	108.4
	2365.84	27.9665
	2364.38	-16.4673
	2362.92	-141.401
	2361.46	12.6652
	2359.99	-96.7283
	2358.53	-77.7621
	2357.07	-163.196
	2355.61	-101.63
	2354.14	54.0768
	2352.68	-121.857
	2351.22	-58.5907
	2349.75	-145.584
	2348.29	76.482
	2346.82	1.48845
	2345.36	56.1547
	2343.9	-133.179
	2342.43	-34.0726
	2340.96	-39.0662
	2339.5	-155
	2338.03	8.90649
	2336.57	116.373
	2335.1	31.1792
	2333.63	-67.5144
	2332.17	4.15185
	2330.7	167.858
	2329.23	356.383
	2327.76	446.999
	2326.29	372.315
	2324.82	202.057
	2323.36	43.5463
	2321.89	-153.949
	2320.42	-230.544
	2318.95	-96.2397
	2317.48	53.2649
	2316.01	-186.53
	2314.54	-89.7258
	2313.06	-184.905
	2311.59	-54.2008
	2310.12	-196.996
	2308.65	-244.592
	2307.18	-193.687
	2305.7	-124.167
	2304.23	-112.362
	2302.76	-120.957
	2301.28	-183.837
	2299.81	-10.8324
	2298.34	-238.228
	2296.86	-111.107
	2295.39	-209.503
	2293.91	-133.282
	2292.44	-136.778
	2290.96	-224.857
	2289.49	-133.453
	2288.01	-31.9325
	2286.53	96.6878
	2285.06	-125.208
	2283.58	-213.287
	2282.1	-82.2944
	2280.63	-112.915
	2279.15	-150.267
	2277.67	-150.419
	2276.19	-16.9708
	2274.71	-111.923
	2273.23	-154.374
	2271.75	97.2738
	2270.27	-2.578
	2268.79	-55.2298
	2267.31	0.3184
	2265.83	-102.933
	2264.35	-158.785
	2262.87	-125.237
	2261.39	-155.789
	2259.91	-49.7406
	2258.43	-7.79238
	2256.94	-78.8749
	2255.46	-106.027
	2253.98	-134.879
	2252.49	-194.161
	2251.01	-34.3129
	2249.53	-69.8647
	2248.04	49.4528
	2246.56	-29.999
	2245.07	121.318
	2243.59	-5.23337
	2242.1	-19.0159
	2240.62	22.8323
	2239.13	-36.3503
	2237.64	197.167
	2236.16	0.11538
	2234.67	62.0328
	2233.18	28.2115
	2231.7	146.707
	2230.21	-97.9783
	2228.72	117.737
	2227.23	61.2514
	2225.74	30.0663
	2224.25	65.9811
	2222.77	-149.824
	2221.28	-108.909
	2219.79	-89.7938
	2218.3	-6.87896
	2216.81	-125.364
	2215.31	-71.1297
	2213.82	20.0852
	2212.33	-14.4999
	2210.84	59.8149
	2209.35	16.9298
	2207.86	-96.4553
	2206.36	110.079
	2204.87	-24.9061
	2203.38	-124.791
	2201.88	177.043
	2200.39	-50.0419
	2198.9	-14.327
	2197.4	125.007
	2195.91	152.322
	2194.41	110.957
	2192.92	24.5715
	2191.42	-96.994
	2189.93	-71.3792
	2188.43	-121.045
	2186.93	-43.7103
	2185.44	24.6925
	2183.94	-19.3821
	2182.44	-93.4567
	2180.94	-23.9313
	2179.45	55.5259
	2177.95	68.2513
	2176.45	102.677
	2174.95	192.002
	2173.45	113.027
	2171.95	57.2528
	2170.45	178.278
	2168.95	-8.99638
	2167.45	101.929
	2165.95	24.6544
	2164.45	182.029
	2162.95	109.699
	2161.45	102.369
	2159.94	-49.9491
	2158.44	-62.2793
	2156.94	10.2905
	2155.44	96.0603
	2153.93	-41.1574
	2152.43	-106.788
	2150.93	8.88226
	2149.42	-28.5355
	2147.92	161.834
	2146.41	144.417
	2144.91	-84.0135
	2143.4	-11.7313
	2141.9	12.4385
	2140.39	-106.379
	2138.89	-82.2094
	2137.38	130.973
	2135.87	38.8552
	2134.37	-84.675
	2132.86	-60.6927
	2131.35	31.2896
	2129.84	-107.721
	2128.33	-159.483
	2126.82	-14.0445
	2125.32	101.612
	2123.81	-24.75
	2122.3	1.38808
	2120.79	-30.4738
	2119.28	-50.8357
	2117.77	84.5023
	2116.26	-44.9596
	2114.74	9.16023
	2113.23	-78.9017
	2111.72	76.1364
	2110.21	-6.9255
	2108.7	-40.4874
	2107.18	41.7324
	2105.67	153.67
	2104.16	161.509
	2102.65	-56.9534
	2101.13	198.566
	2099.62	-54.5955
	2098.1	-50.0757
	2096.59	129.462
	2095.07	64.5822
	2093.56	-15.0797
	2092.04	15.8401
	2090.53	20.2782
	2089.01	46.198
	2087.49	98.5178
	2085.98	140.141
	2084.46	-29.8242
	2082.94	138.11
	2081.42	-67.9554
	2079.91	136.117
	2078.39	-25.4487
	2076.87	31.9857
	2075.35	58.1201
	2073.83	-19.4455
	2072.31	39.6889
	2070.79	177.623
	2069.27	60.6577
	2067.75	65.392
	2066.23	231.126
	2064.71	163.561
	2063.19	-48.7048
	2061.66	97.2917
	2060.14	26.4261
	2058.62	203.56
	2057.1	-18.3052
	2055.57	81.5913
	2054.05	199.526
	2052.53	67.9601
	2051	102.157
	2049.48	91.9909
	2047.95	78.6577
	2046.43	104.534
	2044.9	128.84
	2043.38	184.216
	2041.85	16.7221
	2040.32	111.328
	2038.8	210.904
	2037.27	71.3101
	2035.74	77.4159
	2034.22	129.492
	2032.69	55.3981
	2031.16	171.204
	2029.63	15.3097
	2028.1	168.716
	2026.57	32.5213
	2025.05	133.498
	2023.52	-58.1965
	2021.99	31.3093
	2020.46	244.915
	2018.93	123.521
	2017.39	170.356
	2015.86	63.762
	2014.33	55.0678
	2012.8	44.8736
	2011.27	60.6795
	2009.74	-99.7147
	2008.2	66.1205
	2006.67	72.2263
	2005.14	117.429
	2003.6	91.1779
	2002.07	73.1632
	2000.53	-11.7875
	1999	-2.10216
	1997.46	-13.6529
	1995.93	38.3324
	1994.39	137.482
	1992.86	55.967
	1991.32	155.116
	1989.79	234.702
	1988.25	273.451
	1986.71	6.5002
	1985.17	-19.6505
	1983.64	87.5348
	1982.1	303.96
	1980.56	107.44
	1979.02	-27.3811
	1977.48	180.698
	1975.94	26.5775
	1974.4	12.0567
	1972.86	247.536
	1971.32	-112.685
	1969.78	-41.2054
	1968.24	14.0739
	1966.7	155.353
	1965.16	53.2324
	1963.62	9.51168
	1962.07	-45.5851
	1960.53	118.194
	1958.99	-9.8266
	1957.45	-93.9473
	1955.9	27.5558
	1954.36	-8.06488
	1952.82	77.8144
	1951.27	66.4176
	1949.73	-46.9032
	1948.18	0
	1946.64	-57.9216
	1945.09	-60.8173
	1943.54	-102.613
	1942	-115.235
	1940.45	-111.73
	1938.9	-9.72614
	1937.36	-30.4477
	1935.81	-86.7435
	1934.26	-68.7392
	1932.71	52.565
	1931.17	-48.8565
	1929.62	-119.752
	1928.07	-98.548
	1926.52	-59.6438
	1924.97	-125.54
	1923.42	-101.135
	1921.87	-78.3196
	1920.32	12.1162
	1918.77	-65.1479
	1917.22	81.588
	1915.66	-142.299
	1914.11	-3.56264
	1912.56	83.4732
	1911.01	-106.391
	1909.45	-48.3774
	1907.9	-102.942
	1906.35	-112.506
	1904.79	-120.392
	1903.24	106.544
	1901.68	47.0572
	1900.13	-62.2069
	1898.57	13.5066
	1897.02	-7.35751
	1895.46	-222.544
	1893.91	-163.008
	1892.35	45.0795
	1890.79	-22.2128
	1889.24	-283.663
	1887.68	-10.555
	1886.12	89.0527
	1884.56	85.9604
	1883.01	9.21043
	1881.45	60.6182
	1879.89	110.526
	1878.33	104.234
	1876.77	6.5414
	1875.21	29.1491
	1873.65	-2.84311
	1872.09	99.8646
	1870.53	171.972
	1868.97	77.5801
	1867.4	-42.4544
	1865.84	-39.0467
	1864.28	55.4611
	1862.72	-174.831
	1861.16	42.8766
	1859.59	159.642
	1858.03	-27.3502
	1856.47	-24.1425
	1854.9	167.723
	1853.34	-44.7692
	1851.77	137.496
	1850.21	12.904
	1848.64	48.0695
	1847.08	-42.9228
	1845.51	-4.5573
	1843.94	147.108
	1842.38	-57.0841
	1840.81	-146.419
	1839.24	-96.9531
	1837.67	1.91238
	1836.11	89.0884
	1834.54	5.56573
	1832.97	-195.857
	1831.4	-64.1795
	1829.83	-12.2021
	1828.26	17.4753
	1826.69	45.4526
	1825.12	-109.57
	1823.55	-38.5926
	1821.98	-98.0152
	1820.41	-30.2378
	1818.84	18.4395
	1817.27	-88.7831
	1815.69	91.8381
	1814.12	-51.9845
	1812.55	-105.007
	1810.98	46.8702
	1809.4	52.4914
	1807.83	-145.131
	1806.25	-77.51
	1804.68	-19.4326
	1803.11	73.5448
	1801.53	4.46596
	1799.95	-283.513
	1798.38	-136.535
	1796.8	40.3857
	1795.23	245.863
	1793.65	11.9843
	1792.07	-148.995
	1790.5	70.6829
	1788.92	4.90403
	1787.34	-10.1748
	1785.76	84.1464
	1784.18	121.478
	1782.6	-118.59
	1781.02	-75.2573
	1779.44	-54.0248
	1777.86	-5.89226
	1776.28	-123.96
	1774.7	-98.0272
	1773.12	30.7053
	1771.54	181.538
	1769.96	156.77
	1768.38	53.1029
	1766.8	37.8355
	1765.21	82.6309
	1763.63	23.1634
	1762.05	129.596
	1760.46	205.891
	1758.88	43.8239
	1757.3	102.756
	1755.71	-90.7482
	1754.13	-91.7157
	1752.54	66.4797
	1750.96	141.212
	1749.37	141.708
	1747.78	14.503
	1746.2	60.7356
	1744.61	242.431
	1743.02	246.026
	1741.44	56.655
	1739.85	218.283
	1738.26	213.111
	1736.67	105.538
	1735.08	115.966
	1733.49	157.894
	1731.9	48.8214
	1730.31	-42.9508
	1728.72	107.477
	1727.13	106.905
	1725.54	-68.1676
	1723.95	198.46
	1722.36	152.288
	1720.77	178.416
	1719.18	67.8434
	1717.58	253.978
	1715.99	157.606
	1714.4	224.434
	1712.81	175.161
	1711.21	106.896
	1709.62	203.524
	1708.02	78.8588
	1706.43	205.187
	1704.83	190.321
	1703.24	75.2491
	1701.64	173.184
	1700.05	114.512
	1698.45	182.647
	1696.85	116.081
	1695.26	209.309
	1693.66	252.244
	1692.06	212.279
	1690.46	439.914
	1688.87	154.441
	1687.27	427.276
	1685.67	371.611
	1684.07	305.046
	1682.47	455.781
	1680.87	368.915
	1679.27	494.45
	1677.67	512.285
	1676.07	486.32
	1674.47	441.655
	1672.86	691.897
	1671.26	619.032
	1669.66	703.866
	1668.06	657.601
	1666.45	509.843
	1664.85	775.478
	1663.25	838.313
	1661.64	907.255
	1660.04	999.69
	1658.43	1218.13
	1656.83	1248.07
	1655.22	1344.91
	1653.62	1401.24
	1652.01	1426.38
	1650.41	1618.12
	1648.8	1857.86
	1647.19	2057.1
	1645.58	2012.05
	1643.98	2248.48
	1642.37	2142.82
	1640.76	2630.86
	1639.15	2706.91
	1637.54	3039.35
	1635.93	3300.09
	1634.32	3685.03
	1632.71	3610.07
	1631.1	4098.82
	1629.49	4165.06
	1627.88	4447.1
	1626.27	4880.94
	1624.66	5444.98
	1623.05	6028.83
	1621.43	6336.47
	1619.82	6933.92
	1618.21	7526.36
	1616.6	7814.9
	1614.98	8580.45
	1613.37	9379.79
	1611.75	10107.4
	1610.14	10684.8
	1608.52	11263.2
	1606.91	12473
	1605.29	13091
	1603.68	14032.3
	1602.06	14530.7
	1600.44	15401.6
	1598.83	15636.7
	1597.21	16553.4
	1595.59	17347.4
	1593.97	18132
	1592.36	18769.5
	1590.74	19100.8
	1589.12	19586.5
	1587.5	19980.8
	1585.88	20708.4
	1584.26	20829.2
	1582.64	21138.2
	1581.02	21110.7
	1579.4	20918.2
	1577.77	20455.9
	1576.15	20256
	1574.53	20211.7
	1572.91	19686.7
	1571.29	19112.6
	1569.66	18531
	1568.04	17903.5
	1566.42	17267
	1564.79	16938.5
	1563.17	15928.5
	1561.54	15540.5
	1559.92	15108
	1558.29	14549.6
	1556.67	14294.3
	1555.04	13590.2
	1553.41	13020
	1551.79	12659.2
	1550.16	12195.5
	1548.53	11242
	1546.9	10992.2
	1545.28	10397.2
	1543.65	10136.9
	1542.02	9597.4
	1540.39	9216.25
	1538.76	9068.41
	1537.13	8385.27
	1535.5	8229.92
	1533.87	7682.18
	1532.24	7726.33
	1530.61	7459.39
	1528.98	7192.45
	1527.34	7179.91
	1525.71	6991.27
	1524.08	6645.02
	1522.45	6413.78
	1520.81	6491.64
	1519.18	6257.4
	1517.54	6154.76
	1515.91	5940.52
	1514.28	5734.07
	1512.64	5691.14
	1511.01	5337.99
	1509.37	5547.46
	1507.73	5617.62
	1506.1	5214.37
	1504.46	5324.34
	1502.82	5150.2
	1501.19	5075.46
	1499.55	5002.22
	1497.91	5083.08
	1496.27	4791.65
	1494.63	4834.41
	1492.99	4803.87
	1491.35	4742.94
	1489.71	4544.8
	1488.07	4633.26
	1486.43	4419.93
	1484.79	4677.49
	1483.15	4327.15
	1481.51	4441.42
	1479.87	4429.28
	1478.23	4377.54
	1476.58	4210.11
	1474.94	4172.08
	1473.3	4392.74
	1471.65	4280.11
	1470.01	4164.57
	1468.37	4176.84
	1466.72	4111.41
	1465.08	4248.17
	1463.43	4229.94
	1461.79	4254.2
	1460.14	4012.57
	1458.49	4229.74
	1456.85	4235.71
	1455.2	4329.78
	1453.55	4391.85
	1451.9	4293.02
	1450.26	4207.98
	1448.61	4110.75
	1446.96	4103.12
	1445.31	4128.69
	1443.66	4239.16
	1442.01	4372.33
	1440.36	4216.1
	1438.71	4065.97
	1437.06	4192.94
	1435.41	4345.71
	1433.76	4318.18
	1432.1	4287.56
	1430.45	4481.03
	1428.8	4486.8
	1427.15	4265.67
	1425.49	4525.35
	1423.84	4661.12
	1422.19	4684.89
	1420.53	4699.57
	1418.88	4859.34
	1417.22	4938.91
	1415.57	4853.88
	1413.91	4868.46
	1412.26	5313.33
	1410.6	5063.61
	1408.94	5301.39
	1407.29	5353.66
	1405.63	5493.23
	1403.97	5525.71
	1402.31	5802.39
	1400.65	5626.77
	1398.99	5824.94
	1397.34	6008.01
	1395.68	6377.79
	1394.02	6441.57
	1392.36	6612.25
	1390.7	6746.72
	1389.03	6959.31
	1387.37	7396.19
	1385.71	7343.76
	1384.05	7593.74
	1382.39	7909.82
	1380.72	8031.7
	1379.06	8260.38
	1377.4	8407.76
	1375.73	8738.24
	1374.07	9086.82
	1372.41	9420.1
	1370.74	9651.08
	1369.08	10224.4
	1367.41	10225.3
	1365.75	10799.8
	1364.08	11168.3
	1362.41	11536.6
	1360.75	11840.4
	1359.08	12527.9
	1357.41	12549.2
	1355.74	13099.8
	1354.07	13630.7
	1352.41	14086.5
	1350.74	14667.8
	1349.07	15039.3
	1347.4	15531.7
	1345.73	16012
	1344.06	16535.6
	1342.39	16554.6
	1340.72	16925.2
	1339.04	17549.8
	1337.37	17934.8
	1335.7	18354.2
	1334.03	18353.4
	1332.36	18717.2
	1330.68	18737
	1329.01	18712.2
	1327.33	18927.7
	1325.66	18598.2
	1323.99	18304.5
	1322.31	18318.5
	1320.64	18181.8
	1318.96	17749.6
	1317.28	17422
	1315.61	17205
	1313.93	16794.2
	1312.25	16735.3
	1310.58	15976.1
	1308.9	15805.6
	1307.22	15645.6
	1305.54	15021
	1303.86	14816.6
	1302.18	14375.6
	1300.5	14201.2
	1298.82	13529.8
	1297.14	13150.2
	1295.46	12830.4
	1293.78	12588
	1292.1	12159.8
	1290.42	11950.2
	1288.74	11465.9
	1287.05	11177.8
	1285.37	10867.6
	1283.69	10630.3
	1282.01	10516.4
	1280.32	9977.81
	1278.64	9639.9
	1276.95	9423.7
	1275.27	9206.19
	1273.58	8999.09
	1271.9	8669.09
	1270.21	8703.78
	1268.52	8361.98
	1266.84	8008.57
	1265.15	7798.97
	1263.46	7730.17
	1261.78	7494.06
	1260.09	7601.56
	1258.4	7258.86
	1256.71	6985.96
	1255.02	6809.26
	1253.33	6533.56
	1251.64	6502.05
	1249.95	6442.45
	1248.26	6159.55
	1246.57	6102.95
	1244.88	5945.95
	1243.19	5816.95
	1241.5	5859.45
	1239.8	5655.15
	1238.11	5548.55
	1236.42	5455.15
	1234.72	5160.96
	1233.03	5194.65
	1231.34	5043.95
	1229.64	4916.76
	1227.95	4817.66
	1226.25	4696.46
	1224.55	4597.37
	1222.86	4606.07
	1221.16	4548.27
	1219.47	4446.47
	1217.77	4278.28
	1216.07	4226.48
	1214.37	4140.79
	1212.68	4237.89
	1210.98	4046.29
	1209.28	4040.2
	1207.58	4066.41
	1205.88	3902.91
	1204.18	3746.82
	1202.48	3839.22
	1200.78	3523.03
	1199.08	3437.53
	1197.38	3499.14
	1195.67	3312.35
	1193.97	3428.26
	1192.27	3129.96
	1190.57	3216.47
	1188.86	3197.18
	1187.16	3035.59
	1185.46	2948.89
	1183.75	3025.01
	1182.05	2815.11
	1180.34	2976.23
	1178.64	2785.53
	1176.93	2770.64
	1175.22	2698.66
	1173.52	2540.36
	1171.81	2613.38
	1170.1	2651.29
	1168.4	2406.69
	1166.69	2547.01
	1164.98	2312.62
	1163.27	2558.33
	1161.56	2457.15
	1159.85	2325.26
	1158.14	2213.97
	1156.43	2127.58
	1154.72	2030.9
	1153.01	1925.61
	1151.3	2056.92
	1149.59	1954.54
	1147.88	1895.95
	1146.17	1711.76
	1144.45	1511.58
	1142.74	1655.99
	1141.03	1674.81
	1139.31	1679.03
	1137.6	1454.24
	1135.88	1685.86
	1134.17	1542.87
	1132.45	1355.99
	1130.74	1339.91
	1129.02	1352.83
	1127.31	1077.34
	1125.59	1142.76
	1123.87	1154.18
	1122.16	977.891
	1120.44	1073.81
	1118.72	990.631
	1117	1012.25
	1115.28	929.171
	1113.56	736.991
	1111.84	773.211
	1110.12	768.731
	1108.4	501.151
	1106.68	528.571
	1104.96	611.191
	1103.24	548.61
	1101.52	641.33
	1099.8	626.65
	1098.07	558.077
	1096.35	303.997
	1094.63	504.017
	1092.9	379.044
	1091.18	312.064
	1089.45	485.791
	1087.73	504.411
	1086	191.038
	1084.28	293.758
	1082.55	400.685
	1080.83	339.605
	1079.1	311.732
	1077.37	372.259
	1075.65	224.379
	1073.92	420.806
	1072.19	358.233
	1070.46	93.1603
	1068.73	165.187
	1067	138.814
	1065.27	196.241
	1063.54	172.768
	1061.81	276.396
	1060.08	39.1225
	1058.35	149.95
	1056.62	199.592
	1054.89	163.292
	1053.16	-5.80756
	1051.43	162.792
	1049.69	-7.60756
	1047.96	104.692
	1046.23	493.892
	1044.49	179.292
	1042.76	26.2924
	1041.02	190.392
	1039.29	123.892
	1037.55	-21.8076
	1035.82	66.4852
	1034.08	86.7364
	1032.34	134.488
	1030.61	167.762
	1028.87	193.713
	1027.13	107.564
	1025.39	71.7152
	1023.65	191.266
	1021.92	-24.2597
	1020.18	197.292
	1018.44	164.343
	1016.7	-29.506
	1014.96	75.4452
	1013.22	-10.6036
	1011.48	64.2476
	1009.73	200.776
	1007.99	116.127
	1006.25	110.479
	1004.51	50.3298
	1002.76	-90.1417
	1001.02	-151.661

## Sheet: Figure 1d
Figure 1d		T2 value (ms)			MR signal value
	H2O	6.26	6.19	6.18	74.292	91.18	85.867
	PBS pH 1.0	6.45	6.46	6.45	87.048	103.156	94.71
	SGF	6.22	6.29	6.29	85.279	101.734	82.758

## Sheet: Figure 1e
Figure 1e		Co2+ (μg/L)			Pt2+ (μg/L)
	Time (h)	H2O	PBS pH1.0	SGF	H2O	PBS pH1.0	SGF
	0	5.676	5.83746	6.18823	2.5921	1.46456	2.93224
	0.5	4.05806	6.04004	5.55835	3.84043	1.71219	1.1413
	1	5.87155	6.28834	5.66114	3.61391	1.96983	1.27673
	2	6.90231	6.58833	6.14236	3.53158	2.41964	1.33059
	4	4.49192	6.9653	6.75071	1.62249	2.97898	1.62651
	6	5.58401	7.7069	6.81552	2.03413	2.70947	1.70904
	8	5.49903	7.80914	7.18502	1.54738	4.0657	1.87357
	10	6.73273	7.82173	7.28305	2.0474	3.39928	2.01342
	12	5.80987	8.09093	7.40975	2.2246	2.74329	2.1349

## Sheet: Figure 1f
Figure 1f	Wavelength (nm)	TMB	PtCo@G	PtCo@G+TMB
	350	0.083	0.26	0.488
	351	0.083	0.258	0.496
	352	0.084	0.258	0.508
	353	0.084	0.255	0.521
	354	0.083	0.254	0.53
	355	0.084	0.253	0.542
	356	0.086	0.252	0.555
	357	0.086	0.25	0.567
	358	0.089	0.251	0.581
	359	0.09	0.249	0.59
	360	0.09	0.248	0.624
	361	0.094	0.253	0.621
	362	0.094	0.252	0.629
	363	0.095	0.251	0.636
	364	0.096	0.25	0.664
	365	0.095	0.248	0.648
	366	0.096	0.248	0.652
	367	0.096	0.247	0.657
	368	0.097	0.246	0.661
	369	0.096	0.246	0.661
	370	0.097	0.245	0.661
	371	0.097	0.244	0.661
	372	0.096	0.243	0.657
	373	0.094	0.242	0.653
	374	0.095	0.242	0.65
	375	0.094	0.242	0.643
	376	0.093	0.241	0.637
	377	0.093	0.241	0.627
	378	0.092	0.239	0.622
	379	0.092	0.239	0.614
	380	0.091	0.239	0.607
	381	0.091	0.238	0.598
	382	0.088	0.237	0.588
	383	0.088	0.237	0.58
	384	0.088	0.238	0.569
	385	0.086	0.236	0.562
	386	0.084	0.235	0.552
	387	0.084	0.234	0.54
	388	0.083	0.235	0.531
	389	0.082	0.235	0.521
	390	0.08	0.233	0.511
	391	0.079	0.232	0.5
	392	0.078	0.232	0.488
	393	0.077	0.231	0.478
	394	0.076	0.23	0.467
	395	0.075	0.231	0.457
	396	0.073	0.23	0.445
	397	0.072	0.229	0.433
	398	0.071	0.229	0.423
	399	0.07	0.228	0.411
	400	0.069	0.228	0.399
	401	0.068	0.228	0.387
	402	0.067	0.228	0.377
	403	0.065	0.227	0.366
	404	0.064	0.227	0.355
	405	0.063	0.225	0.345
	406	0.061	0.226	0.335
	407	0.06	0.226	0.325
	408	0.06	0.226	0.316
	409	0.059	0.225	0.307
	410	0.057	0.224	0.298
	411	0.056	0.224	0.289
	412	0.056	0.224	0.281
	413	0.055	0.225	0.274
	414	0.054	0.224	0.267
	415	0.052	0.223	0.261
	416	0.055	0.227	0.257
	417	0.05	0.222	0.248
	418	0.05	0.223	0.243
	419	0.05	0.223	0.238
	420	0.049	0.222	0.234
	421	0.049	0.222	0.23
	422	0.048	0.222	0.226
	423	0.048	0.221	0.223
	424	0.047	0.22	0.219
	425	0.046	0.22	0.215
	426	0.045	0.22	0.212
	427	0.045	0.221	0.21
	428	0.044	0.221	0.208
	429	0.043	0.22	0.205
	430	0.043	0.219	0.202
	431	0.042	0.219	0.199
	432	0.043	0.219	0.198
	433	0.042	0.219	0.196
	434	0.041	0.218	0.194
	435	0.041	0.218	0.193
	436	0.041	0.218	0.192
	437	0.041	0.218	0.19
	438	0.04	0.217	0.189
	439	0.039	0.217	0.189
	440	0.039	0.217	0.188
	441	0.039	0.217	0.188
	442	0.038	0.217	0.186
	443	0.037	0.216	0.185
	444	0.037	0.215	0.184
	445	0.037	0.215	0.184
	446	0.038	0.215	0.183
	447	0.037	0.215	0.182
	448	0.036	0.214	0.182
	449	0.036	0.213	0.181
	450	0.035	0.212	0.18
	451	0.036	0.212	0.18
	452	0.036	0.211	0.179
	453	0.036	0.21	0.179
	454	0.037	0.209	0.179
	455	0.037	0.209	0.18
	456	0.038	0.208	0.181
	457	0.038	0.207	0.18
	458	0.039	0.205	0.18
	459	0.038	0.204	0.18
	460	0.039	0.202	0.179
	461	0.04	0.201	0.177
	462	0.04	0.2	0.177
	463	0.041	0.199	0.175
	464	0.041	0.197	0.174
	465	0.041	0.197	0.173
	466	0.042	0.195	0.171
	467	0.042	0.195	0.17
	468	0.043	0.194	0.168
	469	0.042	0.192	0.166
	470	0.043	0.192	0.166
	471	0.044	0.191	0.166
	472	0.045	0.19	0.165
	473	0.045	0.189	0.164
	474	0.046	0.189	0.163
	475	0.046	0.187	0.163
	476	0.046	0.187	0.163
	477	0.046	0.186	0.164
	478	0.046	0.185	0.163
	479	0.047	0.185	0.163
	480	0.048	0.185	0.163
	481	0.048	0.183	0.162
	482	0.048	0.182	0.162
	483	0.048	0.181	0.163
	484	0.049	0.181	0.163
	485	0.049	0.181	0.163
	486	0.05	0.179	0.163
	487	0.049	0.178	0.163
	488	0.049	0.178	0.163
	489	0.051	0.178	0.163
	490	0.051	0.177	0.164
	491	0.051	0.177	0.164
	492	0.051	0.176	0.163
	493	0.051	0.175	0.164
	494	0.051	0.175	0.164
	495	0.052	0.174	0.164
	496	0.052	0.173	0.165
	497	0.052	0.173	0.165
	498	0.053	0.173	0.165
	499	0.053	0.172	0.166
	500	0.053	0.171	0.165
	501	0.054	0.171	0.166
	502	0.054	0.171	0.166
	503	0.053	0.171	0.167
	504	0.053	0.171	0.167
	505	0.054	0.17	0.167
	506	0.054	0.17	0.167
	507	0.054	0.168	0.167
	508	0.054	0.167	0.168
	509	0.054	0.168	0.168
	510	0.054	0.167	0.168
	511	0.055	0.167	0.169
	512	0.054	0.166	0.169
	513	0.054	0.166	0.169
	514	0.055	0.165	0.169
	515	0.055	0.165	0.17
	516	0.055	0.164	0.171
	517	0.055	0.164	0.17
	518	0.055	0.163	0.171
	519	0.055	0.163	0.171
	520	0.055	0.163	0.172
	521	0.055	0.162	0.172
	522	0.056	0.162	0.173
	523	0.055	0.162	0.173
	524	0.056	0.161	0.173
	525	0.055	0.16	0.173
	526	0.056	0.16	0.174
	527	0.056	0.16	0.174
	528	0.056	0.159	0.175
	529	0.056	0.159	0.176
	530	0.057	0.158	0.176
	531	0.056	0.157	0.176
	532	0.056	0.157	0.176
	533	0.056	0.157	0.178
	534	0.056	0.157	0.178
	535	0.056	0.157	0.179
	536	0.053	0.152	0.177
	537	0.057	0.156	0.181
	538	0.057	0.156	0.182
	539	0.057	0.155	0.183
	540	0.057	0.155	0.184
	541	0.057	0.154	0.184
	542	0.058	0.155	0.185
	543	0.058	0.154	0.186
	544	0.058	0.154	0.187
	545	0.058	0.154	0.189
	546	0.058	0.153	0.19
	547	0.059	0.153	0.191
	548	0.059	0.153	0.191
	549	0.059	0.152	0.192
	550	0.059	0.151	0.193
	551	0.059	0.151	0.195
	552	0.059	0.151	0.196
	553	0.059	0.152	0.197
	554	0.059	0.151	0.198
	555	0.059	0.15	0.2
	556	0.059	0.15	0.201
	557	0.059	0.15	0.203
	558	0.06	0.15	0.205
	559	0.06	0.15	0.206
	560	0.061	0.15	0.208
	561	0.06	0.148	0.209
	562	0.06	0.148	0.21
	563	0.06	0.148	0.212
	564	0.061	0.147	0.214
	565	0.061	0.147	0.215
	566	0.061	0.147	0.217
	567	0.061	0.146	0.219
	568	0.061	0.146	0.22
	569	0.061	0.146	0.223
	570	0.062	0.145	0.225
	571	0.062	0.145	0.227
	572	0.063	0.145	0.229
	573	0.063	0.145	0.232
	574	0.063	0.144	0.234
	575	0.063	0.144	0.235
	576	0.064	0.143	0.237
	577	0.064	0.143	0.24
	578	0.064	0.143	0.242
	579	0.064	0.143	0.244
	580	0.064	0.142	0.247
	581	0.064	0.142	0.249
	582	0.064	0.142	0.252
	583	0.065	0.141	0.254
	584	0.065	0.141	0.257
	585	0.065	0.141	0.259
	586	0.065	0.14	0.262
	587	0.066	0.14	0.264
	588	0.066	0.14	0.267
	589	0.066	0.14	0.27
	590	0.067	0.14	0.273
	591	0.067	0.14	0.275
	592	0.067	0.139	0.278
	593	0.067	0.139	0.28
	594	0.067	0.138	0.283
	595	0.067	0.138	0.286
	596	0.067	0.139	0.289
	597	0.068	0.138	0.291
	598	0.067	0.138	0.294
	599	0.068	0.137	0.297
	600	0.068	0.137	0.3
	601	0.069	0.137	0.304
	602	0.069	0.137	0.307
	603	0.07	0.136	0.309
	604	0.069	0.135	0.312
	605	0.069	0.135	0.315
	606	0.069	0.135	0.318
	607	0.07	0.134	0.321
	608	0.07	0.134	0.324
	609	0.07	0.134	0.327
	610	0.07	0.134	0.33
	611	0.071	0.134	0.333
	612	0.071	0.134	0.335
	613	0.071	0.133	0.338
	614	0.071	0.133	0.342
	615	0.072	0.133	0.345
	616	0.072	0.133	0.347
	617	0.072	0.132	0.351
	618	0.072	0.132	0.353
	619	0.073	0.132	0.357
	620	0.073	0.131	0.36
	621	0.073	0.13	0.362
	622	0.073	0.13	0.365
	623	0.073	0.13	0.368
	624	0.074	0.131	0.371
	625	0.074	0.131	0.373
	626	0.074	0.13	0.376
	627	0.075	0.129	0.379
	628	0.075	0.129	0.381
	629	0.075	0.129	0.384
	630	0.075	0.129	0.386
	631	0.075	0.129	0.389
	632	0.076	0.128	0.391
	633	0.075	0.128	0.393
	634	0.076	0.128	0.395
	635	0.076	0.127	0.398
	636	0.076	0.127	0.4
	637	0.077	0.128	0.402
	638	0.077	0.128	0.404
	639	0.077	0.127	0.406
	640	0.077	0.127	0.407
	641	0.077	0.126	0.409
	642	0.077	0.126	0.41
	643	0.077	0.125	0.411
	644	0.077	0.126	0.412
	645	0.078	0.126	0.413
	646	0.077	0.125	0.414
	647	0.077	0.125	0.415
	648	0.077	0.125	0.416
	649	0.077	0.125	0.417
	650	0.078	0.124	0.417
	651	0.078	0.124	0.418
	652	0.078	0.124	0.417
	653	0.078	0.124	0.418
	654	0.078	0.124	0.417
	655	0.078	0.123	0.417
	656	0.077	0.123	0.416
	657	0.077	0.123	0.415
	658	0.077	0.123	0.414
	659	0.077	0.123	0.414
	660	0.077	0.123	0.413
	661	0.076	0.122	0.411
	662	0.076	0.122	0.409
	663	0.076	0.121	0.407
	664	0.077	0.122	0.406
	665	0.076	0.122	0.403
	666	0.075	0.121	0.401
	667	0.075	0.121	0.399
	668	0.075	0.12	0.397
	669	0.075	0.121	0.394
	670	0.074	0.12	0.391
	671	0.074	0.12	0.389
	672	0.074	0.12	0.386
	673	0.074	0.12	0.383
	674	0.074	0.12	0.38
	675	0.074	0.12	0.377
	676	0.073	0.12	0.374
	677	0.073	0.12	0.37
	678	0.073	0.12	0.367
	679	0.073	0.119	0.363
	680	0.072	0.119	0.359
	681	0.072	0.119	0.357
	682	0.072	0.119	0.353
	683	0.071	0.119	0.349
	684	0.07	0.118	0.345
	685	0.071	0.118	0.341
	686	0.07	0.118	0.337
	687	0.07	0.118	0.333
	688	0.07	0.118	0.329
	689	0.069	0.118	0.325
	690	0.069	0.117	0.321
	691	0.069	0.117	0.317
	692	0.068	0.117	0.312
	693	0.067	0.117	0.308
	694	0.067	0.117	0.305
	695	0.067	0.117	0.301
	696	0.067	0.117	0.297
	697	0.067	0.117	0.293
	698	0.067	0.117	0.289
	699	0.066	0.116	0.285
	700	0.066	0.116	0.281
	701	0.065	0.116	0.277
	702	0.065	0.116	0.273
	703	0.064	0.116	0.269
	704	0.064	0.115	0.266
	705	0.064	0.116	0.262
	706	0.064	0.116	0.259
	707	0.064	0.116	0.256
	708	0.064	0.115	0.252
	709	0.064	0.116	0.249
	710	0.063	0.115	0.245
	711	0.063	0.115	0.242
	712	0.063	0.115	0.239
	713	0.062	0.114	0.235
	714	0.062	0.115	0.233
	715	0.062	0.114	0.23
	716	0.062	0.115	0.226
	717	0.062	0.114	0.224
	718	0.062	0.114	0.221
	719	0.062	0.115	0.218
	720	0.061	0.114	0.216
	721	0.061	0.114	0.214
	722	0.061	0.113	0.211
	723	0.061	0.114	0.209
	724	0.061	0.114	0.207
	725	0.06	0.114	0.205
	726	0.059	0.113	0.202
	727	0.06	0.113	0.201
	728	0.06	0.114	0.199
	729	0.06	0.113	0.197
	730	0.06	0.113	0.195
	731	0.06	0.113	0.193
	732	0.059	0.113	0.191
	733	0.059	0.112	0.19
	734	0.059	0.112	0.189
	735	0.059	0.112	0.187
	736	0.059	0.112	0.186
	737	0.059	0.111	0.185
	738	0.058	0.111	0.183
	739	0.059	0.111	0.182
	740	0.058	0.111	0.182
	741	0.058	0.111	0.181
	742	0.058	0.111	0.181
	743	0.058	0.112	0.179
	744	0.058	0.111	0.178
	745	0.058	0.11	0.177
	746	0.057	0.11	0.176
	747	0.058	0.11	0.176
	748	0.058	0.11	0.176
	749	0.058	0.11	0.176
	750	0.058	0.11	0.175
	751	0.058	0.11	0.175
	752	0.058	0.109	0.175
	753	0.058	0.109	0.175
	754	0.058	0.11	0.175
	755	0.058	0.109	0.175
	756	0.058	0.109	0.175
	757	0.058	0.109	0.175
	758	0.058	0.109	0.175
	759	0.058	0.109	0.175
	760	0.06	0.109	0.176
	761	0.059	0.109	0.175
	762	0.059	0.108	0.176
	763	0.059	0.108	0.176
	764	0.058	0.108	0.176
	765	0.057	0.107	0.177
	766	0.058	0.107	0.177
	767	0.058	0.108	0.179
	768	0.059	0.107	0.178
	769	0.059	0.107	0.179
	770	0.059	0.107	0.18
	771	0.059	0.107	0.181
	772	0.059	0.106	0.181
	773	0.058	0.106	0.181
	774	0.059	0.106	0.182
	775	0.059	0.106	0.184
	776	0.059	0.105	0.184
	777	0.058	0.105	0.185
	778	0.059	0.105	0.186
	779	0.058	0.104	0.187
	780	0.059	0.105	0.188
	781	0.06	0.105	0.189
	782	0.059	0.105	0.19
	783	0.059	0.104	0.191
	784	0.059	0.105	0.192
	785	0.06	0.105	0.193
	786	0.06	0.105	0.195
	787	0.06	0.104	0.195
	788	0.06	0.104	0.196
	789	0.06	0.104	0.197
	790	0.06	0.104	0.198
	791	0.06	0.104	0.2
	792	0.06	0.104	0.201
	793	0.06	0.103	0.202
	794	0.06	0.103	0.203
	795	0.061	0.102	0.204
	796	0.061	0.103	0.206
	797	0.061	0.103	0.207
	798	0.061	0.103	0.208
	799	0.061	0.102	0.209
	800	0.061	0.103	0.211

## Sheet: Figure 1g
Figure 1g	Wavelength (nm)	3	1	2
	800		0.201
	799		0.2
	798		0.199
	797		0.197
	796		0.195
	795		0.193
	794		0.192
	793		0.19
	792		0.189
	791		0.187
	790		0.185
	789		0.184
	788		0.182
	787		0.18
	786		0.179
	785		0.178
	784		0.176
	783		0.174
	782		0.173
	781		0.172
	780		0.171
	779		0.17
	778		0.169
	777		0.168
	776		0.166
	775		0.165
	774		0.164
	773		0.163
	772		0.162
	771		0.161
	770		0.161
	769		0.16
	768		0.159
	767		0.158
	766		0.158
	765		0.156
	764		0.156
	763		0.155
	762		0.155
	761		0.154
	760		0.155
	759		0.154
	758		0.153
	757		0.153
	756		0.153
	755		0.152
	754		0.152
	753		0.152
	752		0.153
	751		0.153
	750		0.153
	749		0.153
	748		0.154
	747		0.154
	746		0.155
	745		0.154
	744		0.155
	743		0.156
	742		0.158
	741		0.158
	740		0.16
	739		0.161
	738		0.163
	737		0.163
	736		0.165
	735		0.166
	734		0.168
	733		0.171
	732		0.172
	731		0.174
	730		0.176
	729		0.179
	728		0.181
	727		0.183
	726		0.185
	725		0.188
	724		0.191
	723		0.194
	722		0.197
	721		0.2
	720		0.203
	719		0.206
	718		0.209
	717		0.213
	716		0.217
	715		0.221
	714		0.224
	713		0.228
	712		0.231
	711		0.235
	710		0.239
	709		0.244
	708		0.249
	707		0.253
	706		0.258
	705		0.262
	704		0.267
	703		0.272
	702		0.277
	701		0.282
	700		0.287
	699		0.292
	698		0.296
	697		0.302
	696		0.307
	695		0.312
	694		0.317
	693		0.323
	692		0.328
	691		0.333
	690		0.339
	689		0.344
	688		0.348
	687		0.354
	686		0.359
	685		0.365
	684		0.369
	683		0.375
	682		0.38
	681		0.385
	680		0.39
	679		0.394
	678		0.399
	677		0.404
	676		0.409
	675		0.413
	674		0.417
	673		0.422
	672		0.425
	671		0.43
	670		0.434
	669		0.437
	668		0.441
	667		0.444
	666		0.447
	665		0.45
	664		0.452
	663		0.454
	662		0.457
	661		0.46
	660		0.461
	659		0.463
	658		0.465
	657		0.466
	656		0.467
	655		0.468
	654		0.469
	653		0.469
	652		0.47
	651		0.47
	650		0.469
	649		0.469
	648		0.469
	647		0.468
	646		0.467
	645		0.466
	644		0.465
	643		0.464
	642		0.462
	641		0.46
	640		0.459
	639		0.456
	638		0.454
	637		0.452
	636		0.45
	635		0.447
	634		0.445
	633		0.442
	632		0.438
	631		0.435
	630		0.433
	629		0.429
	628		0.426
	627		0.423
	626		0.419
	625		0.416
	624		0.412
	623		0.409
	622		0.405
	621		0.402
	620		0.398
	619		0.394
	618		0.391
	617		0.387
	616		0.383
	615		0.379
	614		0.375
	613		0.371
	612		0.368
	611		0.364
	610		0.36
	609		0.357
	608		0.352
	607		0.349
	606		0.345
	605		0.341
	604		0.338
	603		0.333
	602		0.329
	601		0.325
	600		0.322
	599		0.318
	598		0.314
	597		0.311
	596		0.308
	595		0.304
	594		0.3
	593		0.296
	592		0.293
	591		0.289
	590		0.285
	589		0.282
	588		0.279
	587		0.275
	586		0.272
	585		0.269
	584		0.265
	583		0.263
	582		0.26
	581		0.256
	580		0.253
	579		0.251
	578		0.248
	577		0.245
	576		0.241
	575		0.239
	574		0.236
	573		0.233
	572		0.23
	571		0.227
	570		0.225
	569		0.222
	568		0.22
	567		0.218
	566		0.215
	565		0.213
	564		0.211
	563		0.209
	562		0.207
	561		0.204
	560		0.203
	559		0.201
	558		0.198
	557		0.197
	556		0.195
	555		0.194
	554		0.192
	553		0.19
	552		0.188
	551		0.187
	550		0.187
	549
	548
	547
	546
	545
	544
	543
	542
	541
	540	0.1		0.21
	539	0.101		0.209
	538	0.103		0.208
	537	0.103		0.207
	536	0.101		0.203
	535	0.104		0.205
	534	0.106		0.205
	533	0.107		0.205
	532	0.108		0.204
	531	0.109		0.203
	530	0.111		0.201
	529	0.111		0.201
	528	0.113		0.2
	527	0.113		0.199
	526	0.114		0.199
	525	0.115		0.198
	524	0.116		0.197
	523	0.117		0.197
	522	0.119		0.197
	521	0.12		0.196
	520	0.122		0.196
	519	0.123		0.195
	518	0.125		0.194
	517	0.126		0.194
	516	0.128		0.193
	515	0.13		0.192
	514	0.132		0.191
	513	0.134		0.19
	512	0.136		0.19
	511	0.138		0.19
	510	0.14		0.189
	509	0.142		0.188
	508	0.144		0.188
	507	0.146		0.188
	506	0.149		0.188
	505	0.152		0.187
	504	0.154		0.187
	503	0.157		0.186
	502	0.159		0.186
	501	0.162		0.186
	500	0.165		0.185
	499	0.168		0.184
	498	0.171		0.184
	497	0.173		0.184
	496	0.177		0.184
	495	0.18		0.182
	494	0.183		0.182
	493	0.187		0.182
	492	0.19		0.182
	491	0.193		0.181
	490	0.197		0.181
	489	0.2		0.18
	488	0.203		0.18
	487	0.207		0.179
	486	0.211		0.179
	485	0.215		0.179
	484	0.218		0.178
	483	0.223		0.178
	482	0.227		0.178
	481	0.231		0.178
	480	0.234		0.179
	479	0.238		0.178
	478	0.242		0.178
	477	0.246		0.179
	476	0.249		0.178
	475	0.253		0.179
	474	0.258		0.178
	473	0.262		0.179
	472	0.265		0.179
	471	0.27		0.18
	470	0.274		0.18
	469	0.279		0.18
	468	0.283		0.181
	467	0.288		0.182
	466	0.293		0.184
	465	0.297		0.184
	464	0.302		0.185
	463	0.307		0.186
	462	0.311		0.188
	461	0.316		0.191
	460	0.322		0.194
	459	0.328		0.196
	458	0.332		0.2
	457	0.338		0.204
	456	0.343		0.208
	455	0.349		0.213
	454	0.355		0.219
	453	0.36		0.224
	452	0.365		0.231
	451	0.371		0.239
	450	0.377		0.247
	449	0.382		0.255
	448	0.387		0.264
	447	0.393		0.276
	446	0.398		0.287
	445	0.402		0.298
	444	0.407		0.311
	443	0.411		0.323
	442	0.414		0.337
	441	0.418		0.353
	440	0.423		0.367
	439	0.427		0.384
	438	0.433		0.402
	437	0.437		0.419
	436	0.44		0.438
	435	0.443		0.459
	434	0.447		0.477
	433	0.45		0.498
	432	0.454		0.518
	431	0.456		0.538
	430	0.458		0.558
	429	0.461		0.577
	428	0.464		0.597
	427	0.467		0.617
	426	0.469		0.635
	425	0.471		0.652
	424	0.473		0.667
	423	0.473		0.679
	422	0.475		0.691
	421	0.476		0.701
	420	0.477		0.708
	419	0.477		0.715
	418	0.478		0.719
	417	0.478		0.72
	416	0.482		0.725
	415	0.477		0.723
	414	0.476		0.721
	413	0.476		0.722
	412	0.475		0.719
	411	0.474		0.717
	410	0.471		0.713
	409	0.469		0.709
	408	0.466		0.704
	407	0.464		0.701
	406	0.462		0.698
	405	0.459		0.694
	404	0.457		0.69
	403	0.452		0.689
	402	0.449		0.685
	401	0.447		0.685
	400	0.443		0.687
	399	0.437		0.687
	398	0.434		0.69
	397	0.429		0.693
	396	0.425		0.696
	395	0.42		0.701
	394	0.416		0.706
	393	0.41		0.709
	392	0.405		0.716
	391	0.4		0.725
	390	0.396		0.736
	389	0.39		0.75
	388	0.386		0.766
	387	0.381		0.791
	386	0.377		0.825
	385	0.372
	384	0.368
	383	0.364
	382	0.36
	381	0.356
	380	0.351
	379	0.347
	378	0.343
	377	0.339
	376	0.335
	375	0.332
	374	0.327
	373	0.325
	372	0.322
	371	0.317
	370	0.315
	369	0.314
	368	0.31
	367	0.308
	366	0.307
	365	0.304
	364	0.304
	363	0.299
	362	0.299
	361	0.295
	360	0.295
	359	0.299
	358	0.298
	357	0.298
	356	0.295
	355	0.293
	354	0.293
	353	0.292
	352	0.294
	351	0.292
	350	0.289

## Sheet: Figure 1h
Figure 1h	pH	Relative activity (％)			Average	SD
	1	41.2648	45.5526	42.0617	42.9597	2.28059
	2	49.727	43.4405	36.9223	43.3633	6.40271
	3	101.043	98.6962	100.261	100	1.19493
	6	11.8336	2.47074	6.77966	7.02798	4.68634
	7	5.99739	2.86832	-1.82529	2.34681	3.93733
	8	-0.912647	0.65189	1.04302	0.260756	1.03484

## Sheet: Figure 1i
Figure 1i	Wavelength (nm)	PtCo@G	TMB	PtCo@G+TMB
	350	0.0297	-0.0017	0.02998
	351	0.02956	-0.00178	0.03
	352	0.02941	-0.00187	0.03003
	353	0.02927	-0.00197	0.03007
	354	0.02911	-0.00207	0.03011
	355	0.02895	-0.00218	0.03017
	356	0.02879	-0.0023	0.03023
	357	0.02862	-0.00243	0.03029
	358	0.02844	-0.00256	0.03037
	359	0.02826	-0.00271	0.03045
	360	0.02807	-0.00285	0.03054
	361	0.02788	-0.00301	0.03064
	362	0.02768	-0.00317	0.03075
	363	0.02748	-0.00334	0.03086
	364	0.02727	-0.00352	0.03098
	365	0.02706	-0.00371	0.03111
	366	0.02705	-0.00381	0.03126
	367	0.02709	-0.00395	0.03153
	368	0.02682	-0.00435	0.03171
	369	0.02658	-0.00459	0.032
	370	0.02631	-0.00489	0.0322
	371	0.02602	-0.00517	0.03226
	372	0.02578	-0.00549	0.03233
	373	0.02538	-0.00576	0.03253
	374	0.02493	-0.0059	0.03257
	375	0.02455	-0.00607	0.03272
	376	0.02417	-0.00617	0.03284
	377	0.02391	-0.00631	0.03311
	378	0.02361	-0.00639	0.03338
	379	0.02325	-0.00639	0.03355
	380	0.02278	-0.00632	0.03383
	381	0.02245	-0.00618	0.03423
	382	0.02217	-0.00599	0.03466
	383	0.02192	-0.00581	0.03513
	384	0.02175	-0.00556	0.03574
	385	0.02153	-0.00524	0.03628
	386	0.02127	-0.00501	0.03692
	387	0.02091	-0.00485	0.03754
	388	0.02054	-0.00477	0.03824
	389	0.02023	-0.00469	0.03889
	390	0.01981	-0.00467	0.0397
	391	0.01946	-0.00461	0.04043
	392	0.0192	-0.00452	0.04111
	393	0.0189	-0.00442	0.04191
	394	0.01849	-0.00439	0.04287
	395	0.01805	-0.00455	0.04385
	396	0.01774	-0.00459	0.04488
	397	0.01733	-0.00475	0.04582
	398	0.01679	-0.00489	0.04668
	399	0.01644	-0.00497	0.04775
	400	0.01616	-0.00506	0.04882
	401	0.01599	-0.00499	0.05017
	402	0.01574	-0.00505	0.05139
	403	0.01534	-0.00513	0.05262
	404	0.01504	-0.00527	0.05382
	405	0.0148	-0.00545	0.05528
	406	0.01457	-0.00549	0.05677
	407	0.0142	-0.00565	0.05831
	408	0.01385	-0.00582	0.05996
	409	0.01357	-0.00584	0.06167
	410	0.01325	-0.00595	0.0634
	411	0.01293	-0.00598	0.06514
	412	0.01268	-0.006	0.06702
	413	0.01237	-0.00597	0.069
	414	0.01211	-0.00586	0.07115
	415	0.01191	-0.00582	0.07311
	416	0.01177	-0.00583	0.07522
	417	0.01161	-0.00575	0.07731
	418	0.01142	-0.00565	0.07934
	419	0.01135	-0.00551	0.08133
	420	0.01124	-0.00541	0.08335
	421	0.01122	-0.00527	0.08536
	422	0.0112	-0.00506	0.08738
	423	0.01106	-0.00485	0.08948
	424	0.01089	-0.00474	0.09152
	425	0.01068	-0.00455	0.09344
	426	0.01059	-0.00425	0.09535
	427	0.01044	-0.00402	0.09723
	428	0.01025	-0.00373	0.09915
	429	0.01018	-0.00339	0.10118
	430	0.01009	-0.00304	0.10323
	431	0.00999	-0.00268	0.10538
	432	0.00977	-0.00251	0.10728
	433	0.00949	-0.00234	0.10925
	434	0.00929	-0.00208	0.11129
	435	0.0091	-0.00172	0.11351
	436	0.00883	-0.00143	0.11568
	437	0.00848	-0.00131	0.11782
	438	0.00818	-0.00109	0.11999
	439	0.00774	-0.000986551	0.12202
	440	0.0073	-0.000969866	0.12402
	441	0.00698	-0.000803469	0.12611
	442	0.00674	-0.000545657	0.12827
	443	0.0065	-0.000264031	0.13029
	444	0.00636	-1.29942e-05	0.13212
	445	0.00629	0.000209779	0.13369
	446	0.00622	0.000414956	0.13505
	447	0.00609	0.00059369	0.13611
	448	0.00601	0.000627667	0.13676
	449	0.00605	0.000613156	0.13701
	450	0.00614	0.000639094	0.13698
	451	0.00622	0.000658105	0.13651
	452	0.0062	0.000570583	0.13562
	453	0.0061	0.000358024	0.13439
	454	0.00604	0.000131409	0.13269
	455	0.006	-9.96056e-06	0.13074
	456	0.00611	-0.000200374	0.12837
	457	0.00627	-0.000414754	0.12575
	458	0.00643	-0.000648043	0.12271
	459	0.00659	-0.000837951	0.11942
	460	0.00681	-0.00103	0.11592
	461	0.00695	-0.00129	0.11223
	462	0.00706	-0.0016	0.10843
	463	0.0072	-0.00199	0.10453
	464	0.00741	-0.00235	0.10069
	465	0.00751	-0.00275	0.09684
	466	0.00756	-0.00323	0.0929
	467	0.00766	-0.00371	0.08899
	468	0.00767	-0.0042	0.08514
	469	0.00773	-0.00477	0.08145
	470	0.00794	-0.00514	0.07791
	471	0.00818	-0.00539	0.07454
	472	0.00839	-0.00561	0.07143
	473	0.00861	-0.0059	0.06833
	474	0.00879	-0.00616	0.06537
	475	0.00903	-0.00641	0.06255
	476	0.00924	-0.00662	0.05988
	477	0.00937	-0.0069	0.05722
	478	0.00944	-0.00729	0.05449
	479	0.0095	-0.00749	0.05195
	480	0.00948	-0.00777	0.04956
	481	0.00932	-0.00818	0.04718
	482	0.00916	-0.00854	0.0449
	483	0.009	-0.00885	0.04276
	484	0.00887	-0.00917	0.04069
	485	0.00874	-0.00941	0.03884
	486	0.00874	-0.00958	0.03704
	487	0.00876	-0.00967	0.03543
	488	0.0087	-0.00977	0.03385
	489	0.00862	-0.00981	0.03238
	490	0.00857	-0.00986	0.03099
	491	0.00844	-0.00996	0.02971
	492	0.00834	-0.01009	0.02861
	493	0.00825	-0.01027	0.02759
	494	0.00819	-0.01036	0.02664
	495	0.00816	-0.01039	0.02575
	496	0.00822	-0.01042	0.02488
	497	0.00834	-0.01046	0.02412
	498	0.00844	-0.01046	0.02346
	499	0.0086	-0.01041	0.02293
	500	0.00874	-0.01038	0.02238
	501	0.00883	-0.01033	0.02189
	502	0.00892	-0.01036	0.02144
	503	0.00897	-0.01039	0.02086
	504	0.00908	-0.01032	0.02034
	505	0.00922	-0.01029	0.01992
	506	0.00924	-0.01031	0.01948
	507	0.00924	-0.01043	0.01897
	508	0.00919	-0.01057	0.01848
	509	0.00916	-0.01068	0.01802
	510	0.00902	-0.01088	0.01749
	511	0.0089	-0.01106	0.01704
	512	0.00885	-0.01107	0.01667
	513	0.0088	-0.01117	0.01633
	514	0.0087	-0.01119	0.01599
	515	0.00866	-0.01117	0.01563
	516	0.00868	-0.01113	0.01533
	517	0.00867	-0.01113	0.01511
	518	0.00858	-0.01117	0.01487
	519	0.0085	-0.01117	0.0145
	520	0.00836	-0.01124	0.01425
	521	0.00824	-0.01125	0.01408
	522	0.00814	-0.01121	0.01395
	523	0.00804	-0.0112	0.01377
	524	0.00791	-0.01124	0.0135
	525	0.00781	-0.01133	0.01326
	526	0.00774	-0.0114	0.0131
	527	0.00762	-0.0115	0.01293
	528	0.00754	-0.0116	0.01276
	529	0.00745	-0.01169	0.01267
	530	0.00737	-0.01177	0.01252
	531	0.00727	-0.01183	0.01233
	532	0.00716	-0.01193	0.01209
	533	0.00712	-0.01202	0.01181
	534	0.0071	-0.01204	0.01163
	535	0.00709	-0.01209	0.01156
	536	0.00714	-0.01208	0.01152
	537	0.0072	-0.01205	0.01147
	538	0.00721	-0.01206	0.01141
	539	0.00726	-0.01202	0.01138
	540	0.00733	-0.01197	0.01139
	541	0.00745	-0.01201	0.01146
	542	0.00749	-0.01211	0.01139
	543	0.00748	-0.01224	0.01123
	544	0.00745	-0.01232	0.01111
	545	0.00751	-0.01243	0.01114
	546	0.00749	-0.01254	0.01116
	547	0.00744	-0.01267	0.01115
	548	0.00737	-0.01277	0.01111
	549	0.0072	-0.01286	0.01094
	550	0.00695	-0.01299	0.01087
	551	0.0068	-0.013	0.01067
	552	0.00663	-0.01301	0.01047
	553	0.00643	-0.01318	0.01031
	554	0.00624	-0.0134	0.01019
	555	0.00609	-0.01356	0.01005
	556	0.00601	-0.01367	0.00995
	557	0.0059	-0.01384	0.00975
	558	0.00584	-0.01398	0.00961
	559	0.00576	-0.01412	0.00954
	560	0.00565	-0.0142	0.00936
	561	0.00555	-0.01429	0.00921
	562	0.00547	-0.01432	0.00904
	563	0.00532	-0.01434	0.00879
	564	0.00518	-0.01428	0.00868
	565	0.00522	-0.0142	0.00866
	566	0.00525	-0.01413	0.0086
	567	0.00529	-0.01407	0.00863
	568	0.00537	-0.01406	0.00864
	569	0.00547	-0.01412	0.00862
	570	0.00554	-0.0142	0.00857
	571	0.00549	-0.01425	0.00852
	572	0.00551	-0.01422	0.00851
	573	0.00554	-0.01408	0.00851
	574	0.00559	-0.01391	0.00859
	575	0.00559	-0.01377	0.00869
	576	0.00552	-0.0136	0.00873
	577	0.00554	-0.01337	0.00879
	578	0.00547	-0.01319	0.00883
	579	0.0053	-0.01304	0.00874
	580	0.00526	-0.01277	0.00872
	581	0.00528	-0.01254	0.00869
	582	0.00526	-0.0124	0.00866
	583	0.00523	-0.01234	0.0086
	584	0.00523	-0.01235	0.00849
	585	0.00523	-0.01238	0.00836
	586	0.00521	-0.01236	0.00825
	587	0.0051	-0.01234	0.00811
	588	0.00505	-0.01234	0.0081
	589	0.00503	-0.01229	0.00812
	590	0.00496	-0.01221	0.00815
	591	0.00494	-0.01219	0.00818
	592	0.00489	-0.01215	0.00815
	593	0.00481	-0.01216	0.00819
	594	0.00482	-0.01214	0.00836
	595	0.00494	-0.01218	0.00839
	596	0.00504	-0.0122	0.00851
	597	0.00515	-0.0122	0.00863
	598	0.00522	-0.01224	0.00861
	599	0.00524	-0.01237	0.0086
	600	0.00521	-0.0124	0.00862
	601	0.0052	-0.01234	0.00871
	602	0.00527	-0.01231	0.00877
	603	0.00527	-0.01226	0.00881
	604	0.00529	-0.01213	0.00895
	605	0.00529	-0.01205	0.00905
	606	0.00531	-0.01199	0.00909
	607	0.00531	-0.01199	0.009
	608	0.00522	-0.01193	0.00903
	609	0.00518	-0.01182	0.00913
	610	0.00523	-0.01167	0.0092
	611	0.0052	-0.01165	0.00922
	612	0.00509	-0.01173	0.00921
	613	0.00493	-0.01184	0.0092
	614	0.00473	-0.012	0.00918
	615	0.00454	-0.012	0.00918
	616	0.00442	-0.01186	0.00917
	617	0.00435	-0.0117	0.0092
	618	0.00443	-0.01153	0.00937
	619	0.00453	-0.01134	0.00953
	620	0.00467	-0.01118	0.00975
	621	0.00478	-0.01103	0.00997
	622	0.00476	-0.01087	0.01009
	623	0.00473	-0.01075	0.01017
	624	0.00474	-0.0106	0.01022
	625	0.00483	-0.01052	0.01017
	626	0.00489	-0.01039	0.01027
	627	0.00492	-0.01028	0.0103
	628	0.00495	-0.01025	0.01035
	629	0.00496	-0.01021	0.01042
	630	0.00498	-0.0101	0.01058
	631	0.00501	-0.01	0.01067
	632	0.00501	-0.00995	0.01075
	633	0.00494	-0.00996	0.01085
	634	0.00493	-0.00993	0.01085
	635	0.00486	-0.00999	0.01076
	636	0.00476	-0.01009	0.01077
	637	0.00471	-0.01011	0.01089
	638	0.00467	-0.01006	0.01112
	639	0.00461	-0.0101	0.01136
	640	0.00454	-0.01016	0.01143
	641	0.00438	-0.01035	0.01149
	642	0.00426	-0.01057	0.01141
	643	0.00423	-0.0107	0.01127
	644	0.00421	-0.01073	0.01112
	645	0.00423	-0.01072	0.011
	646	0.00429	-0.01072	0.01098
	647	0.00431	-0.01078	0.01097
	648	0.00434	-0.01083	0.01095
	649	0.00432	-0.01092	0.01092
	650	0.00427	-0.01102	0.01095
	651	0.00413	-0.01101	0.01097
	652	0.00407	-0.0109	0.01092
	653	0.00408	-0.01074	0.01097
	654	0.00409	-0.01063	0.01098
	655	0.00412	-0.01051	0.01101
	656	0.00413	-0.01043	0.01116
	657	0.00417	-0.01029	0.01132
	658	0.0041	-0.01025	0.01137
	659	0.00404	-0.01015	0.01142
	660	0.00397	-0.0101	0.01151
	661	0.00387	-0.01006	0.01152
	662	0.00376	-0.01003	0.01155
	663	0.00364	-0.01007	0.01155
	664	0.00362	-0.00999	0.01149
	665	0.0036	-0.00997	0.01151
	666	0.00361	-0.00994	0.01156
	667	0.00365	-0.00986	0.01157
	668	0.00369	-0.00976	0.01155
	669	0.0037	-0.00972	0.0115
	670	0.00371	-0.00972	0.0113
	671	0.00373	-0.00969	0.0111
	672	0.0038	-0.00955	0.0108
	673	0.0038	-0.00939	0.01059
	674	0.00382	-0.00928	0.0104
	675	0.00382	-0.00923	0.01019
	676	0.00371	-0.00927	0.00992
	677	0.00362	-0.00937	0.00953
	678	0.00349	-0.00938	0.00925
	679	0.00336	-0.00936	0.00901
	680	0.00336	-0.00925	0.00888
	681	0.00331	-0.00905	0.00874
	682	0.00323	-0.00896	0.00861
	683	0.00313	-0.00894	0.00842
	684	0.00309	-0.00891	0.00825
	685	0.00308	-0.00888	0.0082
	686	0.00307	-0.00886	0.00814
	687	0.00306	-0.00884	0.0081
	688	0.00307	-0.00884	0.00809
	689	0.00307	-0.00884	0.0081
	690	0.00309	-0.00886	0.00813
	691	0.00311	-0.00888	0.00819
	692	0.00313	-0.00891	0.00826
	693	0.00317	-0.00895	0.00836
	694	0.00321	-0.00899	0.00848
	695	0.00325	-0.00905	0.00863
	696	0.00331	-0.00911	0.0088
	697	0.00337	-0.00919	0.00898
	698	0.00343	-0.00927	0.0092
	699	0.0035	-0.00936	0.00943
	700	0.00358	-0.00946	0.00969

## Sheet: Figure 2c
Figure 2c	Wavelength (nm)	CPB	PtCo@G@CPB	Supernatant
	515	1842.27	299.091	475.49
	516	1842.27	300.909	471.373
	517	1853.64	311.818	469.02
	518	1852.27	314.545	468.529
	519	1867.73	314.091	463.333
	520	1879.55	310.455	462.451
	521	1896.36	313.636	458.922
	522	1932.27	309.545	456.961
	523	1946.82	309.091	458.039
	524	1975	312.273	455.49
	525	1990.91	309.091	455
	526	2002.27	309.091	451.569
	527	2050.91	316.818	449.608
	528	2085.45	308.636	446.765
	529	2120	305.909	445.98
	530	2141.36	311.364	445.098
	531	2156.36	307.273	445.882
	532	2145.91	309.091	444.706
	533	2146.82	316.818	443.039
	534	2138.18	311.818	442.843
	535	2112.73	318.636	440.294
	536	2075.45	321.818	436.078
	537	2050.91	328.182	430.588
	538	1971.82	315.455	426.765
	539	1905.91	312.273	423.431
	540	1851.82	308.182	423.039
	541	1783.64	304.091	423.922
	542	1718.18	305	420.49
	543	1666.82	298.182	418.431
	544	1622.27	286.364	418.431
	545	1588.64	285.909	416.961
	546	1548.64	275.455	413.725
	547	1515.45	272.727	410.392
	548	1486.36	265	405.392
	549	1460	265.909	404.412
	550	1441.36	266.818	400.49
	551	1419.09	264.091	400.49
	552	1395.91	263.636	395.686
	553	1380	263.636	392.059
	554	1349.55	260.909	385.784
	555	1319.09	269.545	380.49
	556	1288.18	274.545	376.569
	557	1282.73	269.091	372.549
	558	1260	274.545	367.647
	559	1240.91	275.909	361.078
	560	1223.64	279.545	355.784
	561	1200	274.545	352.647
	562	1186.36	275.909	352.157
	563	1163.18	275.455	346.373
	564	1140	275.909	340.49
	565	1140.91	277.727	337.255
	566	1139.55	263.636	333.235
	567	1135.45	262.727	331.176
	568	1108.18	265.909	327.843
	569	1087.73	255.909	325.49
	570	1070.45	251.364	326.863
	571	1060	249.545	323.529
	572	1052.27	257.273	318.725
	573	1052.27	262.273	319.804
	574	1062.27	263.182	315.882
	575	1051.82	266.364	313.235
	576	1031.82	266.364	309.804
	577	1007.73	270.455	308.725
	578	987.727	270.455	307.451
	579	977.273	268.636	305.098
	580	970	271.364	300.686
	581	960.455	276.364	300.784
	582	955.455	286.818	296.863
	583	947.727	282.727	293.431
	584	937.727	277.273	289.02
	585	915.455	278.636	287.353
	586	901.818	277.273	286.176
	587	900	271.364	285.686
	588	887.273	271.364	285.392
	589	876.818	267.273	281.275
	590	868.636	262.273	278.824

## Sheet: Figure 2f
Figure 2f		Survival of H. pylori (%)			Average	SD
	H. pylori	98.5748	100.238	101.188	100	1.32251
	H. pylori+PtCo@G@CPB	5.46318	2.61283	2.13777	3.40459	1.79855

## Sheet: Figure 2j
Figure 2j	pH value	Survival of H. pylori (%)
		H. pylori			Average	SD	H. pylori+PtCo@G@CPB			Average	SD
	2	112.567	96.1785	91.2542	100	11.1587	0.461657	0.692485	0.615542	0.589895	0.117532
	7.08	107.528	99.6331	92.8391	100	7.35125	94.2434	98.7981	85.3239	92.7885	6.85391

[truncated: 43 more sheets: Figure 2l, Figure 4c, Figure 4d, Figure 4f, Figure 4g, Figure 4h, Supplementary Figure 2, Supplementary Figure 3a, Supplementary Figure 3b, Supplementary Figure 4, Supplementary Figure 5a, Supplementary Figure 5b, Supplementary Figure 6, Supplementary Figure 7, Supplementary Figure 8a, Supplementary Figure 8b, Supplementary Figure 8c, Supplementary Figure 9a, Supplementary Figure 9b, Supplementary Figure 10a …]
